# Supplementary material for: IL-6R Signaling Is Associated with PAD4 and Neutrophil Extracellular Trap Formation in Patients with STEMI
Source: Int J Mol Sci. 2025 Jun 2;26(11):5348. doi: 10.3390/ijms26115348 (PMC12154504; doi:10.3390/ijms26115348)
Supplement: Supplementary file 1 [file ijms-26-05348-s001.zip]

Archive with 1 entries (1 files):
- ijms-3620157-supplementary.pdf
